# Supplementary material for: Climate Change Policies in 16 West African Countries: A Systematic Review of Adaptation with a Focus on Agriculture, Food Security, and Nutrition
Source: Int J Environ Res Public Health. 2020 Nov 30;17(23):8897. doi: 10.3390/ijerph17238897 (PMC7731384; doi:10.3390/ijerph17238897)
Supplement: Supplementary file 1 [file ijerph-17-08897-s001.zip]

Archive with 10 entries (9 files):
- Sorgho_ijerph_SupplementaryMaterial/
- __MACOSX/._Sorgho_ijerph_SupplementaryMaterial
- Sorgho_ijerph_SupplementaryMaterial/.DS_Store
- __MACOSX/Sorgho_ijerph_SupplementaryMaterial/._.DS_Store
- Sorgho_ijerph_SupplementaryMaterial/Sorgho_SR_SMTable3_2020.10.05.pdf
- __MACOSX/Sorgho_ijerph_SupplementaryMaterial/._Sorgho_SR_SMTable3_2020.10.05.pdf
- Sorgho_ijerph_SupplementaryMaterial/Sorgho_SR_SMTable2_2020.10.05.pdf
- __MACOSX/Sorgho_ijerph_SupplementaryMaterial/._Sorgho_SR_SMTable2_2020.10.05.pdf
- Sorgho_ijerph_SupplementaryMaterial/Sorgho_SR_SMTable1_2020.10.05.pdf
- __MACOSX/Sorgho_ijerph_SupplementaryMaterial/._Sorgho_SR_SMTable1_2020.10.05.pdf
